# Supplementary material for: Integrating human behavior and snake ecology with agent-based models to predict snakebite in high risk landscapes
Source: PLoS Negl Trop Dis. 2021 Jan 22;15(1):e0009047. doi: 10.1371/journal.pntd.0009047 (PMC7857561; doi:10.1371/journal.pntd.0009047)
Supplement: S1 Data — (XLSX) [file pntd.0009047.s013.xlsx]

## Sheet: Sheet1
	Balangoda		eheliyagoda		embilipitiya		kalawana
naja	1.56235e-08	naja	2.9997e-08	naja	2.90794e-08	naja	2.15453e-08
trimeresurus	1.64242e-08	trimeresurus	2.32852e-08	trimeresurus	8.63237e-10	trimeresurus	4.71773e-08
hypnale	1.78124e-08	hypnale	3.38763e-08	hypnale	1.68842e-08	hypnale	3.06494e-08
echis	2.22045e-16	echis	2.22045e-16	echis	1.56725e-11	echis	2.22045e-16
daboia	1.22074e-08	daboia	1.86085e-08	daboia	3.34967e-08	daboia	1.37846e-08
ceylonicus	3.50512e-09	ceylonicus	6.3122e-09	ceylonicus	6.96105e-10	ceylonicus	3.04012e-08
caeruleus	2.07462e-10	caeruleus	5.33789e-15	caeruleus	4.53378e-08	caeruleus	1.82418e-14
naja	1.64296e-08	naja	2.65289e-08	naja	2.916e-08	naja	2.27658e-08
trimeresurus	1.20108e-08	trimeresurus	2.29951e-08	trimeresurus	8.95143e-10	trimeresurus	4.20164e-08
hypnale	1.76513e-08	hypnale	3.12887e-08	hypnale	1.7424e-08	hypnale	3.22627e-08
echis	2.22045e-16	echis	2.22045e-16	echis	1.67744e-11	echis	2.22045e-16
daboia	1.15366e-08	daboia	1.62355e-08	daboia	3.0037e-08	daboia	1.44889e-08
ceylonicus	3.24156e-09	ceylonicus	8.78997e-09	ceylonicus	7.41613e-10	ceylonicus	2.5095e-08
caeruleus	1.35712e-10	caeruleus	1.86885e-15	caeruleus	3.77911e-08	caeruleus	2.23433e-14
naja	1.61419e-08	naja	2.84111e-08	naja	2.74222e-08	naja	2.3275e-08
trimeresurus	1.17647e-08	trimeresurus	1.6132e-08	trimeresurus	8.98017e-10	trimeresurus	4.29427e-08
hypnale	1.6904e-08	hypnale	3.59633e-08	hypnale	1.39521e-08	hypnale	3.21126e-08
echis	2.22045e-16	echis	2.22045e-16	echis	2.19455e-11	echis	2.22045e-16
daboia	1.32364e-08	daboia	1.33911e-08	daboia	2.90329e-08	daboia	1.48019e-08
ceylonicus	3.01655e-09	ceylonicus	8.62044e-09	ceylonicus	5.89738e-10	ceylonicus	2.42596e-08
caeruleus	2.54297e-10	caeruleus	2.37852e-16	caeruleus	4.03655e-08	caeruleus	2.56297e-14
naja	1.81509e-08	naja	2.9426e-08	naja	2.69725e-08	naja	2.31647e-08
trimeresurus	9.55918e-09	trimeresurus	2.27571e-08	trimeresurus	8.88812e-10	trimeresurus	4.68313e-08
hypnale	1.61981e-08	hypnale	3.34708e-08	hypnale	1.52685e-08	hypnale	3.24665e-08
echis	2.22045e-16	echis	2.22045e-16	echis	2.03555e-11	echis	2.22045e-16
daboia	1.39436e-08	daboia	1.8069e-08	daboia	2.14255e-08	daboia	1.49176e-08
ceylonicus	2.83708e-09	ceylonicus	7.11539e-09	ceylonicus	7.45587e-10	ceylonicus	2.88072e-08
caeruleus	4.57354e-10	caeruleus	5.71064e-15	caeruleus	2.07848e-08	caeruleus	4.1646e-14
						naja	2.7204e-08
						trimeresurus	2.63603e-08
						hypnale	3.33349e-08
						echis	2.22045e-16
						daboia	1.68194e-08
						ceylonicus	1.13893e-08
						caeruleus	2.56833e-14
